# Supplementary material for: Chitinase Chi 2 Positively Regulates Cucumber Resistance against Fusarium oxysporum f. sp. cucumerinum
Source: Genes (Basel). 2021 Dec 27;13(1):62. doi: 10.3390/genes13010062 (PMC8775131; doi:10.3390/genes13010062)
Supplement: Supplementary file 1 [file genes-13-00062-s001.zip › genes-1479786-supp/Additional file 1ú║Table S1.xls]

## Sheet: Sheet1
Gene name	Gene ID		Sequence (5'-3')	Description
Chi2	Csa1G267230	F	AACACAGGCAACAGTAGTA	qRT-PCR
		R	GTAGACTTAATGTCATCGTATCC
Chi6	Csa2G008760	F	TGTGGTGGTTGTGTTAGT	qRT-PCR
		R	TCTTCTGATTCGTTGATGGA
Chi11	Csa3G120470	F	CGACATTACCAACGAGAG	qRT-PCR
		R	CGAATCCAGAGATGAACAC
Chi14	Csa3G166220	F	TGCCTTGCCTATCTACTG	qRT-PCR
		R	GCTGGTTCTTCTTCACTG
Chi22	Csa6G507520	F	AATCTTATGCTTTGCCTTTCT	qRT-PCR
		R	TTACAATAGTCGTCGGTATCA
Chi26	Csa6G509030	F	GCTTCAAGTTCAAGTGATGTA	qRT-PCR
		R	AGTGGTGGCAAATCCTAA
α-TUBULIN	Csa4G000580	F	ACGCTGTTGGTGGTGGTAC	qRT-PCR
		R	GAGAGGGGTAAACAGTGAATC
Chi14	Csa3G166220	F	CCCGTCAGGACTTTACTTAATGGATCCATTGCTGACGACTCTGAA	VIGS vector construct
		R	TGCGACCTAGACCTATAACTGGATCCCTCCATAGCCACAAGTAGT
Chi2	Csa1G267230	F	CCCGTCAGGACTTTACTTAATGGATCCCTCGGAGCAAGATGGTTA	VIGS vector construct
		R	TGCGACCTAGACCTATAACTGGATCCCAATCGCCACTGTCATAAC
