# Supplementary material for: Chitinase Chi 2 Positively Regulates Cucumber Resistance against Fusarium oxysporum f. sp. cucumerinum
Source: Genes (Basel). 2021 Dec 27;13(1):62. doi: 10.3390/genes13010062 (PMC8775131; doi:10.3390/genes13010062)
Supplement: Supplementary file 1 [file genes-13-00062-s001.zip › genes-1479786-supp/Additional file 2ú║Table S2.xls]

## Sheet: Sheet1
Gene name	Gene ID
Chi1	Csa1G267220
Chi2	Csa1G267230
Chi3	Csa1G267240
Chi4	Csa1G496300
Chi5	Csa1G534750
Chi6	Csa2G008760
Chi7	Csa2G193360
Chi8	Csa2G302200
Chi9	Csa3G002420
Chi10	Csa3G119680
Chi11	Csa3G120470
Chi12	Csa3G120480
Chi13	Csa3G120500
Chi14	Csa3G166220
Chi15	Csa4G017110
Chi16	Csa5G128240
Chi17	Csa5G139730
Chi18	Csa5G139740
Chi19	Csa5G139760
Chi20	Csa5G139770
Chi21	Csa6G301040
Chi22	Csa6G507520
Chi23	Csa6G508020
Chi24	Csa6G508520
Chi25	Csa6G509020
Chi26	Csa6G509030
Chi27	Csa6G509040
